# Supplementary material for: Apoptotic vesicles derived from human red blood cells promote bone regeneration via carbonic anhydrase 1
Source: Cell Prolif. 2023 Sep 11;57(2):e13547. doi: 10.1111/cpr.13547 (PMC10849785; doi:10.1111/cpr.13547)
Supplement: Supplementary file 1 — Table S1. Proteins associated with bone development and bone morphogenesis. [file CPR-57-e13547-s001.xlsx]

## Sheet: 工作表1
Table S1. Proteins associated with bone development and bone morphogenesis
GO Term	Differentially Expressed Proteins
	Protein Name	Accession	Description
bone development	INPPL1	O15357	Phosphatidylinositol 3,4,5-trisphosphate 5-phosphatase 2 OS=Homo sapiens OX=9606 GN=INPPL1 PE=1 SV=2
	PIP4K2A	P48426	Phosphatidylinositol 5-phosphate 4-kinase type-2 alpha OS=Homo sapiens OX=9606 GN=PIP4K2A PE=1 SV=2
	POR	P16435	NADPH--cytochrome P450 reductase OS=Homo sapiens OX=9606 GN=POR PE=1 SV=2
	TRIP11	Q15643	Thyroid receptor-interacting protein 11 OS=Homo sapiens OX=9606 GN=TRIP11 PE=1 SV=3
	NAB2	Q15742	NGFI-A-binding protein 2 OS=Homo sapiens OX=9606 GN=NAB2 PE=1 SV=1
	EXT2	Q93063	Exostosin-2 OS=Homo sapiens OX=9606 GN=EXT2 PE=1 SV=1
bone morphogenesis	INPPL1	O15357	Phosphatidylinositol 3,4,5-trisphosphate 5-phosphatase 2 OS=Homo sapiens OX=9606 GN=INPPL1 PE=1 SV=2
	POR	P16435	NADPH--cytochrome P450 reductase OS=Homo sapiens OX=9606 GN=POR PE=1 SV=2
	TRIP11	Q15643	Thyroid receptor-interacting protein 11 OS=Homo sapiens OX=9606 GN=TRIP11 PE=1 SV=3
	NAB2	Q15742	NGFI-A-binding protein 2 OS=Homo sapiens OX=9606 GN=NAB2 PE=1 SV=1
	EXT2	Q93063	Exostosin-2 OS=Homo sapiens OX=9606 GN=EXT2 PE=1 SV=1
